# Supplementary material for: Supercritical Carbon Dioxide in Presence of Water for the Valorization of Spent Coffee Grounds: Optimization by Response Surface Methodology and Investigation of Caffeine Extraction Mechanism
Source: Foods. 2022 Dec 17;11(24):4089. doi: 10.3390/foods11244089 (PMC9777831; doi:10.3390/foods11244089)
Supplement: Supplementary file 1 [file foods-11-04089-s001.zip]

Archive with 1 entries (1 files):
- foods-2092694-supplementary.pdf
